# Supplementary material for: C/EBPB-dependent adaptation to palmitic acid promotes tumor formation in hormone receptor negative breast cancer
Source: Nat Commun. 2022 Jan 10;13:69. doi: 10.1038/s41467-021-27734-2 (PMC8748947; doi:10.1038/s41467-021-27734-2)
Supplement: Supplementary file 4 — Source Data [file 41467_2021_27734_MOESM4_ESM.xlsx]

## Sheet: Fig 1b
Figure 1b		Desease-specific survival in the group of PM/ER-/PR- patients
			Month to event	BMI ≤ 25	BMI > 25
			162	0
			184	0
			11	1
			32	1
			136	0
			146	0
			175	0
			171	0
			122	0
			161	0
			124	0
			127	0
			175	0
			35	1
			117	0
			22	1
			19	1
			157	0
			136	0
			11		1
			2		1
			22		1
			22		1
			52		1
			140		0
			99		0
			47		1
			190		0
			33		1
			166		0
			180		0
			129		0
			72		1
			29		1
			70		1
			14		1
			9		1
			124		0
			120		0
			46		1
			139		0
			19		1
			132		0
			14		1
			44		1
			128		0
			26		1
			3		1

## Sheet: Fig 1c
Figure 1c		% of CD133 positive cancer cells
		BMI<25	BMI>25
		0	0
		0	0
		0.05	0.03
		0.08	0.05
		0.19	0.12
		0.21	0.29
		0.36	0.36
		0.51	0.58
		0.93	0.68
		1.08	0.82
		2.61	0.94
		5.52	1.05
		7.85	1.71
			2.87
			3
			4.87
			6.01
			12.18
			14.11
			21.24
			24.46
			26.82
			31.06

## Sheet: Fig 1d
Figure 1d		% of Axlhigh cancer cells
		BMI<25	BMI>25
		5.09052	3.57786
		2.02206	3.44568
		15.856	7.12074
		6.00555	2.09497
		10.8779	8.73312
		1.24445	15.7187
		8.89169	29.7288
		3.516	0.436205
		5.73152	39.7268
		0.30722	6.77476
		7.11152	39.0188
			27.2727
			0.862976
			3.79919
			19.9248
			59.042
			25.76
			1.34915
			16.4881
			6.14102
			2.25436

## Sheet: Fig 1e
Figure 1e		Growth (% confluence)
		Hours	Chow																																HFD
			Mice 1 well 1	Mice 1 well 2	Mice 1 well 3	Mice 1 well 4	Mice 1 well 5	Mice 1 well 6	Mice 1 well 7	Mice 1 well 8	Mice 2 well 1	Mice 2 well 2	Mice 2 well 3	Mice 2 well 4	Mice 2 well 5	Mice 2 well 6	Mice 2 well 7	Mice 2 well 8	Mice 3 well 1	Mice 3 well 2	Mice 3 well 3	Mice 3 well 4	Mice 3 well 5	Mice 3 well 6	Mice 3 well 7	Mice 3 well 8	Mice 4 well 1	Mice 4 well 2	Mice 4 well 3	Mice 4 well 4	Mice 4 well 5	Mice 4 well 6	Mice 4 well 7	Mice 4 well 8	Mice 1 well 1	Mice 1 well 2	Mice 1 well 3	Mice 1 well 4	Mice 1 well 5	Mice 1 well 6	Mice 1 well 7	Mice 1 well 8	Mice 2 well 1	Mice 2 well 2	Mice 2 well 3	Mice 2 well 4	Mice 2 well 5	Mice 2 well 6	Mice 2 well 7
		0	0	0	0	0	0	0	0	0	0	0	0	0	0	0	0	0	0	0	0	0	0	0	0	0	0	0	0	0	0	0	0	0	0	0	0	0	0	0	0	0	0	0	0	0	0	0	0
		2.45	0.445678	0.543975	0.541125	0.623808	0.689346	0.767988	0.684111	0.398552	0.415113	0.285093	0.569653	0.568617	0.294609	0.436819	0.46003	0.359938	0.401695	0.344793	0.382474	0.409569	0.54703	0.554664	0.503823	0.715075	0.236638	0.154489	0.399761	0.340891	0.36745	0.269569	0.31946	0.39805	0.380316	0.409776	0.546565	0.347176	0.570119	0.552246	0.4893	0.495759	0.553213	0.353652	0.330322	0.430084	0.393474	0.292243	0.385237
		4.45	0.649608	0.96154	0.999513	1.02383	1.06515	1.16374	1.07028	1.05149	0.58732	0.550846	0.885573	0.872413	0.496795	0.810797	0.973264	0.757298	0.524754	0.582432	0.729236	0.734174	1.00955	0.849722	1.02286	1.24307	0.648901	0.427995	0.730652	0.738147	0.831761	0.643409	0.613879	0.843366	0.600444	0.725385	0.957896	0.491562	0.849169	0.944822	0.749061	0.905691	0.672007	0.634221	0.590427	0.61488	0.536876	0.459165	0.64106
		6.45	0.746815	1.31873	1.21881	1.48797	1.47864	1.68407	1.63546	1.52209	0.777296	0.810278	1.00965	0.988392	0.665185	1.0698	1.25889	1.09776	0.768437	0.841191	0.96684	1.0014	1.29861	1.20313	1.39314	1.50769	0.94458	0.832228	1.14343	1.27926	1.28	1.06441	1.17569	1.26264	0.978497	0.928123	1.1598	0.538965	1.18552	1.2815	1.16132	1.30654	0.681573	0.783028	0.704472	0.780939	0.625087	0.644203	0.772494
		8.45	1.05844	1.73274	1.66698	1.88664	1.98628	2.13357	2.0709	2.01393	0.857666	1.03467	1.49035	1.33557	0.943527	1.39076	1.37689	1.37713	1.22279	1.19816	1.3361	1.30659	1.68594	1.5467	1.80843	2.16942	1.42098	1.07453	1.68179	1.73379	1.60204	1.45766	1.70494	1.9046	1.08132	1.10864	1.48203	0.85504	1.37976	1.53164	1.35456	1.69217	1.13333	0.997786	0.927156	0.947982	0.820969	0.767088	0.931076
		10.45	1.37161	2.25566	2.02187	2.38442	2.62663	2.67208	2.69941	2.41908	1.20199	1.42683	1.71834	1.70559	1.14756	1.72491	1.81385	1.84386	1.62653	1.55133	1.62721	1.67447	2.21888	2.05342	2.20753	2.71598	1.91323	1.63054	2.2372	2.40946	2.28928	2.15115	2.33365	2.49311	1.54953	1.46427	2.15464	1.13634	1.72706	2.05912	1.86289	2.19499	1.39091	1.22741	1.15321	1.13449	1.04635	1.00723	1.29364
		12.45	1.58702	2.75377	2.49159	3.10139	3.29258	3.45682	3.54667	3.26203	1.54131	1.78592	2.18517	2.07537	1.52613	2.23546	2.37425	2.35477	2.03662	1.92375	2.06418	2.20278	2.74544	2.63667	2.75137	3.52481	2.55792	2.02869	2.86075	3.13928	2.85348	2.81381	3.23815	3.16695	1.87614	1.90315	2.63069	1.39637	2.25443	2.52178	2.35233	3.07868	1.85029	1.543	1.51748	1.49475	1.33343	1.34223	1.76085
		14.45	2.30046	3.32254	2.99272	3.7547	3.98869	4.06495	4.22276	3.86539	1.90731	2.11537	2.63014	2.45253	1.93042	2.80264	2.91945	2.99711	2.40285	2.31902	2.40709	2.69445	3.27691	3.2056	3.42353	4.39325	3.21729	2.64699	3.46296	3.56624	3.36951	3.49363	3.85106	4.09868	2.38354	2.39145	3.08789	1.87035	2.58023	2.96429	2.93312	3.69408	2.07601	1.87334	1.70165	1.78992	1.68841	1.64168	1.97623
		16.45	2.54412	3.97001	3.56888	4.51683	4.64749	4.72337	4.97494	4.72789	2.34947	2.67091	3.13044	2.89273	2.33874	3.41526	3.52844	3.56161	2.86432	2.75035	2.81697	3.08264	3.84824	3.75945	3.93122	5.01656	3.58418	3.3184	3.98241	4.43384	3.978	4.02812	4.61898	5.09869	2.87356	2.72199	3.5494	2.13229	3.2245	3.36212	3.49312	4.38222	2.46935	2.19537	1.97516	2.14852	2.03997	1.93368	2.36739
		18.45	3.06658	4.8299	4.28367	5.14055	5.75971	5.85882	5.83967	5.66296	2.69802	3.16606	3.83783	3.44175	2.64067	4.11234	4.14891	4.27355	3.34977	3.36188	3.20119	3.5824	4.64947	4.51585	4.70482	5.91782	4.41256	3.83094	5.07436	5.43993	4.69867	5.11872	5.57786	6.23204	3.46739	3.43049	4.24198	2.63981	3.92564	4.20148	4.27745	5.2581	2.97464	2.55526	2.40298	2.63661	2.42053	2.53	2.8078
		20.45	3.62886	5.68855	5.32623	6.11145	6.50006	6.69663	6.98548	6.51904	3.06394	3.93744	4.40348	4.25408	3.13768	4.99002	4.92739	4.54917	3.91154	3.9344	3.68469	4.07476	5.22329	5.10569	5.62802	6.96328	5.38886	4.30287	5.94726	6.25181	5.49876	5.88189	6.5352	7.27283	4.06853	3.92963	5.16341	3.29139	4.57104	5.20576	5.08519	6.01632	3.5986	3.06078	2.71203	3.19958	2.94069	2.95652	3.32765
		22.45	4.42213	6.67897	6.1448	7.38684	7.77929	8.05979	8.55119	7.81457	3.54289	4.75376	5.24487	4.85061	3.62604	5.82859	5.84361	5.5853	4.73917	4.66141	4.5365	5.0321	6.08325	5.76108	6.50089	7.81895	6.24655	5.12453	6.71843	7.30065	6.72379	7.40994	8.28829	8.20354	4.60585	4.66686	6.22865	3.9473	5.47405	5.87219	5.9915	7.02797	4.115	3.51568	3.35017	3.66654	3.41707	3.60097	3.95505
		24.45	5.31138	7.71861	7.36093	8.55155	8.425	8.55956	9.28224	8.9856	4.1705	5.25498	5.74614	5.84287	4.40698	6.87797	6.57841	6.29892	5.57397	5.48885	5.03787	5.36071	6.6409	6.51819	7.61666	9.5394	7.3052	6.2142	7.97462	8.18881	7.4825	8.34999	9.6534	10.0745	5.077	5.36847	7.16063	4.53026	6.17616	6.88907	6.51898	8.19501	5.11159	4.1375	3.73228	4.07941	4.03193	4.25978	4.723
		26.45	5.73644	8.66224	8.23286	9.85389	9.70902	10.1987	11.2	10.5177	4.65153	6.16989	6.64283	6.32023	5.0272	7.75265	7.97265	7.24027	6.17887	6.04576	5.65617	6.41635	7.7791	7.71519	8.92562	10.8109	8.19717	6.84509	8.90016	9.38959	8.72753	9.79392	11.1476	10.8675	5.9289	6.3589	8.11818	5.29169	7.09003	7.59344	8.04344	9.35262	5.65282	4.57848	4.11037	4.66615	4.61354	4.96192	5.38919
		28.45	6.33439	9.32845	9.02996	10.5979	10.8331	11.4384	12.3649	12.4271	5.38309	7.25638	7.72069	7.06004	5.54508	8.64625	8.76191	8.6162	6.90712	6.5381	6.2972	7.28733	8.95745	8.85046	9.80693	12.5043	9.17995	7.72922	9.77427	10.8275	10.0555	10.7155	12.2408	12.3014	6.82205	7.06614	9.12976	5.97418	8.193	8.60503	9.20091	10.1916	6.07417	5.13882	4.75362	5.47153	5.04333	5.35263	5.86882
		30.45	6.7608	10.5647	9.92674	11.8413	12.1573	12.6894	13.8513	13.9042	6.13863	7.90805	8.37497	7.98683	6.04812	9.69907	9.94899	9.80383	7.48021	7.32821	7.03135	8.19718	9.8882	9.70337	10.7635	13.588	9.88077	8.55387	11.0548	12.0915	11.199	12.1633	13.7251	14.0428	7.58737	7.73892	9.76412	6.34826	9.16737	9.57548	10.3249	11.2501	6.76472	5.93515	5.52382	6.07594	5.78821	5.81717	6.60845
		32.45	8.11685	12.1887	10.9992	13.0575	13.6023	14.1808	15.4112	15.0356	6.5936	8.67479	9.45008	8.82808	6.88793	10.5158	10.965	10.6334	8.32173	8.40714	7.85467	9.14679	10.9616	10.9608	12.1472	15.2471	11.0035	9.60512	12.1239	13.6568	12.7653	13.4928	15.4505	15.6191	8.57498	8.78274	11.1435	7.19815	10.1815	10.7499	11.7923	12.4364	7.72497	6.56459	6.13701	6.76531	6.51216	6.93971	7.33146
		34.45	8.93172	13.6314	12.6122	15.2665	15.6003	16.1644	17.8006	17.2602	7.4646	9.75718	10.6658	9.95894	7.64616	12.0234	12.4349	12.1139	9.5274	9.47016	8.81161	10.6483	12.7331	12.1767	13.842	16.0679	12.6878	10.3167	13.6017	15.2088	14.0649	15.3757	17.7019	17.2169	9.47105	9.96198	12.0816	7.9034	11.6217	12.6397	12.9524	13.2886	8.66429	7.51093	6.97991	7.63572	7.49029	7.66407	8.11751
		36.45	10.2536	15.4823	14.113	16.9526	17.4837	18.0844	19.4389	18.2228	8.27084	10.75	11.7483	11.2471	8.85357	13.3619	13.8812	13.0979	10.7939	10.4994	9.73443	11.3563	13.6677	13.4955	15.4878	18.4357	14.3096	11.8075	15.1443	16.741	15.8788	17.5314	19.6278	19.3791	10.6656	10.4535	13.759	8.81573	12.6552	13.8224	14.6255	14.6667	9.71336	8.07291	7.51772	8.35707	8.22398	8.79792	9.37557
		38.45	11.4122	17.1381	15.6738	18.653	19.3156	20.0261	21.4865	20.3283	9.12016	12.2291	12.9183	12.5344	9.73574	14.7082	15.8604	14.2077	12.024	11.7574	11.1259	12.5359	15.3614	14.9391	17.3092	20.2876	15.6647	13.3466	16.6967	18.4008	17.6309	19.4205	22.1457	21.1268	11.9329	11.9432	15.1232	9.89898	13.9413	15.0279	16.1071	16.0699	10.8798	8.94379	8.3736	9.22308	9.31197	9.96866	10.5244
		40.45	13.2561	18.8699	17.3161	19.9599	20.798	20.5001	22.7178	21.6458	10.1728	13.052	14.0629	13.6786	10.5748	16.4332	17.3494	14.798	13.44	12.9459	12.1262	13.8323	16.3891	17.1574	19.0136	21.8689	17.4484	15.3355	18.099	19.5945	18.8424	20.9291	24.1076	23.5397	12.9987	13.066	16.7411	11.2347	14.9189	16.1166	17.6283	17.2366	12.3663	9.81914	8.95669	9.76534	10.4345	10.9453	11.9762
		42.45	14.2031	20.0303	18.3651	21.9036	22.8892	23.0117	25.2606	23.9925	11.5212	14.2777	15.6808	15.0587	11.8713	18.193	18.8448	16.9167	14.8898	13.8953	13.4194	15.2533	17.7251	18.4511	20.7486	24.0959	19.1169	16.8159	20.0557	21.7552	21.339	22.9941	26.0306	25.0064	14.1433	14.5462	18.2598	12.2661	16.6811	18.0877	19.6746	18.8529	13.4334	11.0615	10.052	11.0626	11.4297	12.0281	12.8729
		44.45	15.6527	22.3344	20.2884	23.9783	24.933	25.7876	28.2982	26.0994	12.5554	15.9587	17.2106	16.6608	13.2794	20.1224	20.3984	18.7401	16.0277	15.3514	14.5946	16.7774	19.7417	20.041	22.224	26.1598	20.8751	18.2971	22.227	24.6526	23.0379	25.5289	28.6352	26.8576	15.4365	15.7307	19.6511	13.3239	18.3641	19.4477	21.5975	20.0715	14.6891	11.9223	11.2596	11.7301	12.5704	13.3542	13.9443
		46.45	17.3483	25.3228	22.4328	26.6579	27.8821	28.4158	30.8733	28.7252	13.5083	17.5338	19.1668	18.9192	14.2472	21.8524	22.0555	20.36	17.5855	17.0122	15.9185	18.3791	21.629	22.0267	24.0696	27.8939	23.7278	20.0035	24.273	26.9882	25.3634	27.7729	31.6047	29.2331	17.1056	17.5606	21.8683	14.7922	20.0978	21.3968	23.5442	21.5369	16.0887	13.3234	12.2435	13.1018	13.8275	14.5305	15.1383
		48.45	19.264	27.7737	23.9583	29.7146	30.3755	31.199	33.2658	31.0932	14.8486	19.1693	21.0018	20.3227	15.9271	24.087	24.3872	22.2283	19.6759	18.637	17.4534	20.6292	24.1559	23.9527	26.0219	29.7407	26.0367	21.417	26.9257	28.7905	27.7265	30.1777	34.9693	31.6363	19.1042	19.3235	23.695	16.3462	22.1461	23.8997	25.5966	23.0795	17.6423	14.4649	13.6065	14.8571	15.1404	16.0441	16.5973
		50.45	21.4232	30.5399	26.4664	32.1471	33.0806	34.3038	36.4637	33.2006	16.5989	21.3277	23.1018	21.6712	17.4792	26.1391	26.8537	23.2562	21.7957	20.8956	19.2974	22.1946	25.9367	25.9821	29.1408	32.041	28.608	24.3566	29.5527	32.1103	30.1006	32.9988	37.7	33.2279	20.6542	21.024	26.2016	18.1006	24.0634	26.1533	27.9054	24.5924	19.5113	15.9775	15.0062	16.1214	16.8092	17.4829	18.3945
		52.45	22.9273	32.3785	29.2555	35.2897	36.0409	37.3969	39.3457	36.002	18.2577	23.4798	25.2037	23.7191	19.4916	28.0713	29.3332	25.735	23.4309	22.8941	20.902	24.7759	28.1587	28.5638	31.5228	33.7023	31.2178	26.1375	32.0869	34.4733	32.9426	35.6188	41.7082	35.3146	23.1421	22.9284	28.3773	19.5788	26.5224	28.3995	30.2966	26.0603	21.6212	17.1289	16.3991	17.7989	18.4715	19.5925	19.7254
		54.45	24.9943	34.8341	31.1001	38.2035	39.5949	40.756	42.575	39.8862	20.3829	25.4209	27.6804	25.9177	20.717	30.8284	32.3159	28.3638	25.4825	25.275	23.3403	27.221	30.7813	31.047	34.6929	35.8667	33.5238	28.3945	34.8246	38.1803	36.044	38.6298	44.6792	37.4426	25.0375	25.4763	30.591	21.5477	28.8801	31.1397	32.9321	27.9609	23.2424	19.3741	17.8444	19.8464	20.2034	21.269	22.0205
		56.45	26.6488	37.1477	33.951	41.7077	42.35	44.7296	45.8671	44.7323	22.7889	27.6078	30.0133	28.7636	22.6534	33.5075	34.9799	32.8314	28.1501	27.789	25.7417	30.2446	34.3018	34.0796	36.7831	37.6687	36.8577	30.7731	37.8285	42.121	39.5722	41.952	48.5064	40.1144	27.118	27.6608	32.0991	24.1129	32.2163	33.9535	36.8292	29.7197	24.9357	21.8858	20.5212	22.639	22.616	23.5404	23.839
		58.45	29.5331	41.1423	36.7905	44.5268	45.8815	47.0034	48.8799	46.2884	24.1803	29.9606	33.0702	30.9271	24.5652	36.3231	37.2003	33.8359	30.3966	29.2636	27.6939	31.8652	36.6085	36.3178	39.3113	40.7999	39.4943	33.3699	41.1294	44.9453	42.6579	45.6366	51.601	43.364	29.5705	29.5061	35.859	25.7394	33.8311	36.1231	38.8672	31.3801	27.9915	23.1332	22.0072	23.5879	23.9996	25.2181	25.8264
		60.45	32.1438	44.6022	40.0091	47.1234	48.8662	50.2954	51.1573	48.9328	26.1856	32.3603	35.587	34.066	26.6243	39.4855	39.9592	36.687	32.719	31.4499	29.8252	34.591	38.9253	38.485	41.97	43.6165	42.5061	36.1381	44.4351	48.5512	45.4524	48.6263	54.7862	46.2081	32.2499	32.1089	38.4142	27.9629	36.9695	38.6318	42.3939	32.7916	29.7266	24.9801	24.4876	25.866	26.0339	27.5603	27.9394
		62.45	35.196	48.1078	43.0513	50.7148	52.0392	52.8335	54.7255	51.7443	28.5422	35.216	38.2833	36.9792	28.7981	42.1701	43.0188	38.237	35.7714	34.1463	32.2139	36.8685	41.2401	41.4945	44.8419	46.405	46.5448	39.323	47.9582	51.9439	47.9995	52.1446	57.8563	48.8002	34.8622	34.5077	41.9723	30.1097	38.9529	41.6528	44.887	35.2774	32.882	26.8641	26.0317	28.3236	28.1088	29.6721	30.5268
		64.45	37.2685	51.0004	45.9978	53.7831	55.1275	56.4183	57.647	54.9615	30.833	38.293	41.6373	39.2797	31.0602	44.7507	46.3219	41.0459	38.8204	36.5357	34.5833	39.1349	44.1339	44.2764	48.0846	48.4565	50.5942	42.4771	51.2559	55.2406	51.2009	55.1452	61.0514	51.7889	37.1847	37.21	45.0072	32.0144	42.2312	43.8887	47.6315	37.0504	35.754	29.1928	28.3719	30.6559	30.09	32.1444	33.1147
		66.45	40.7972	54.4198	49.6312	57.6088	58.4574	60.1043	61.4534	57.903	33.5323	41.405	44.778	42.2378	34.1101	48.0825	49.3673	43.6351	41.7632	39.5129	37.5365	42.1851	47.1016	47.6188	51.1506	51.0115	54.6041	45.9661	55.2081	59.2017	54.869	59.2114	65.0466	54.2975	40.0149	40.7589	47.6058	35.063	45.6739	47.8665	51.0444	38.8418	38.6995	31.6852	30.9983	32.6229	33.0981	35.0278	35.7582
		68.45	43.7709	57.522	53.4694	61.399	62.9378	63.4424	64.4971	60.0822	36.3185	44.0582	48.1261	45.4414	36.7989	50.9133	52.8047	45.4681	43.9436	42.6787	41.0142	44.3502	49.6846	49.7989	53.7719	53.1995	58.0857	49.7153	58.7772	62.079	57.5793	61.9438	67.8574	55.6576	43.08	43.5177	50.5551	37.1382	48.0243	50.0937	53.4804	40.4771	40.7755	34.3106	33.3246	34.8729	35.2326	37.3535	39.1922
		70.45	46.4938	60.3381	55.5571	64.7192	65.7966	66.4958	68.4584	64.5837	39.8852	47.7506	51.6431	48.684	39.3024	53.8074	56.1856	50.9451	47.3287	46.3882	43.9347	47.8531	53.6295	53.2654	56.9788	55.6755	61.8049	52.756	62.0667	66.3593	62.3581	65.2816	72.2012	59.0827	46.3886	47.4077	53.3826	40.3824	51.7011	53.6302	57.8794	43.6463	42.4618	38.5623	36.5165	39.4525	38.6579	40.0583	41.96
		72.45	47.3864	61.5401	57.764	69.0973	68.9241	71.5374	72.2789	69.2663	41.9082	50.4139	55.7454	51.4025	40.5516	56.4568	60.5425	57.7784	49.8188	49.1678	47.4001	52.9257	59.0054	56.8847	59.3713	57.9035	65.5332	56.6643	66.5195	70.2975	66.8056	70.1457	75.5363	59.4664	48.7846	50.7278	53.8111	44.4292	57.5772	58.1228	61.9256	46.308	43.4752	43.2143	42.041	46.3135	42.7277	44.2079	44.7371
		74.45	54.1069	67.2041	63.2387	68.6948	71.5004	69.4909	72.8574	67.0372	44.8093	53.1224	57.4145	55.3599	44.2828	60.4282	60.3029	52.2513	53.1029	50.9542	48.9958	51.5882	57.0372	58.5064	61.8459	61.3095	67.7412	60.7346	69.314	72.1473	66.4202	71.3235	76.7622	64.7537	51.8653	51.8089	60.8764	45.3455	56.6398	59.0245	62.9323	47.2108	49.5455	42.1673	40.2918	43.2258	42.9948	44.7971	47.1139
[truncated: 17 more columns]

## Sheet: Fig 1f
Figure 1f		Tumorspheres/well for E0771 ex vivo cells obtained from dissociated tumors
		Chow	HFD
	Mice 1 well 1	32	62
	Mice 1 well 2	33	71
	Mice 1 well 3	34	80
	Mice 2 well 1	34	76
	Mice 2 well 2	40	87
	Mice 2 well 3	33	90
	Mice 3 well 1	72	61
	Mice 3 well 2	68	79
	Mice 3 well 3	89	80
	Mice 4 well 1	32	59
	Mice 4 well 2	22	60
	Mice 4 well 3	45	81

## Sheet: Fig 1g
Figure 1g		14CO2 production (nmol) per mg of protein
			PA Oxidation				Glucose Oxidation
			CHOW	HFD			CHOW	HFD
		Well 1	12.1018	16.6361		Well 1	35.7001	16.1329
		Well 2	9.99573	14.9651		Well 2	23.846	26.2736
		Well 3	10.8598	15.3902		Well 3	35.7001	28.1174
		Well 4	9.34771	15.9252		Well 4	26.8784	21.6642
		Well 5	11.6482	16.5628		Well 5	32.3919	25.3518
		Well 6	8.81309	11.8285		Well 6	34.046	21.3569
		Well 7	9.46111	13.6093		Well 7	28.5325	26.2736
		Well 8	11.3728	12.8984		Well 8	24.1217	29.0393
		Well 9	10.5494	13.5984		Well 9	23.4557	15.1951
		Well 10	7.4459	11.1074		Well 10	20.5106	17.7513
		Well 11	9.18628	11.7948		Well 11	22.1935	22.0116
		Well 12	11.7711	12.3869		Well 12	26.1904	28.544
		Well 13	11.1496	11.7063		Well 13	22.4039	21.1595
		Well 14	9.4692	10.7671		Well 14	23.8764	18.6033
		Well 15	10.0822	11.4817		Well 15	22.6142	22.0116
		Well 16	11.1624	11.7948		Well 16	21.7728	25.7038
		Well 17		14.2564		Well 17		20.0002
		Well 18		10.4211		Well 18		17.3858
		Well 19		10.5309		Well 19		22.3531
		Well 20		11.9514		Well 20		28.6277
		Well 21		14.0627		Well 21		28.1048
		Well 22		12.1967		Well 22		21.5688
		Well 23		9.82066		Well 23		20.0002
		Well 24		9.16207		Well 24		32.0264

## Sheet: Fig 2a
Figure 2a			Distributions of relative barcode frequency for E0771 tumors grown in Chow and HFD mice
			Bin Center	Chow n=3	HFD n=3
			0	49.022	48.3871
			0.0001	15.6886	16.7481
			0.0002	6.02794	7.16846
			0.0003	3.51297	4.49658
			0.0004	3.11377	2.60671
			0.0005	2.51497	2.34604
			0.0006	2.11577	1.88987
			0.0007	1.11776	1.40111
			0.0008	1.47705	1.40111
			0.0009	1.07784	1.0101
			0.001	0.998004	1.14044
			0.0011	0.918164	0.651678
			0.0012	0.598802	0.847181
			0.0013	1.15768	0.651678
			0.0014	0.718563	0.58651
			0.0015	0.399202	0.58651
			0.0016	0.638723	0.619094
			0.0017	0.479042	0.260671
			0.0018	0.399202	0.325839
			0.0019	0.598802	0.260671
			0.002	0.319361	0.456175
			0.0021	0.399202	0.293255
			0.0022	0.359281	0.16292
			0.0023	0.199601	0.456175
			0.0024	0.399202	0.228087
			0.0025	0.239521	0.195503
			0.0026	0.279441	0.325839
			0.0027	0.199601	0.0977517
			0.0028	0.319361	0.195503
			0.0029	0.11976	0.293255
			0.003	0.279441	0.130336
			0.0031	0.0798403	0.130336
			0.0032	0.199601	0.260671
			0.0033	0.0399202	0.0977517
			0.0034	0.11976	0.195503
			0.0035	0	0.16292
			0.0036	0.159681	0.195503
			0.0037	0.159681	0.0651678
			0.0038	0.0798403	0.0977517
			0.0039	0.0399202	0.130336
			0.004	0.199601	0.0977517
			0.0041	0.0798403	0.0651678
			0.0042	0.0399202	0.0651678
			0.0043	0.0399202	0.0651678
			0.0044	0.0798403	0.0651678
			0.0045	0.11976	0.0651678
			0.0046	0.0798403	0.0651678
			0.0047	0	0.0325839
			0.0048	0.11976	0.16292
			0.0049	0.11976	0
			0.005	0.0798403	0.0977517
			0.0051	0.0798403	0
			0.0052	0	0
			0.0053	0.11976	0.0325839
			0.0054	0	0.0977517
			0.0055	0.0399202	0.0651678
			0.0056	0.0798403	0.0977517
			0.0057	0.0399202	0.0977517
			0.0058	0.11976	0.0325839
			0.0059	0	0.0325839
			0.006	0.11976	0.0325839
			0.0061	0	0.0651678
			0.0062	0.0798403	0.0325839
			0.0063	0.0798403	0.0325839
			0.0064	0.0399202	0.0651678
			0.0065	0	0.0325839
			0.0066	0.11976	0.0977517
			0.0067	0.0399202	0.0325839
			0.0068	0.159681	0.0651678
			0.0069	0.0399202	0.0651678
			0.007	0.0399202	0.0325839
			0.0071	0.0399202	0.0325839
			0.0072	0.0399202	0.130336
			0.0073	0.0798403	0.0325839
			0.0074	0.159681	0.0651678
			0.0075	0	0.0325839
			0.0076	0.0798403	0
			0.0077	0.0399202	0
			0.0078	0.0399202	0.0325839
			0.0079	0.0399202	0
			0.008	0.0399202	0
			0.0081	0.159681	0.0651678
			0.0082	0.0399202	0
			0.0083	0	0
			0.0084	0	0.0325839
			0.0085	0	0
			0.0086	0	0
			0.0087	0	0.0651678
			0.0088	0.0798403	0.0325839
			0.0089	0.0399202	0.0325839
			0.009	0.0399202	0
			0.0091	0.0399202	0
			0.0092	0.0399202	0
			0.0093	0	0
			0.0094	0.0399202	0
			0.0095	0.0399202	0.0325839
			0.0096	0.11976	0.0651678
			0.0097	0.0399202	0
			0.0098	0	0
			0.0099	0.0399202	0
			0.01	0	0

## Sheet: Fig 2b
Figure 2b		Apoptotic rate (%) of parental and adapted HCC1806 cells upon treatment with vehicle (Ctrl) or palmitic acid (PA)
			par-Ctrl	apa-Ctrl	par-PA	apa-PA
		Rep 1	4.77	6.37	38.69	11.61
		Rep 2	5.33	6.91	37.84	12.41
		Rep 3	4.56	6.89	38.92	10.31

## Sheet: Fig 2c
Figure 2c		Growth (% confluence) in parental and adapted HCC1806 cells upon treatment with vehicle (Ctrl) or palmitic acid (PA)
		Time, hours	HCCpar-Ctrl						HCCpar-PA						HCCapa-Ctrl						HCCapa-PA
			Well 1	Well 2	Well 3	Well 4	Well 5	Well 6	Well 1	Well 2	Well 3	Well 4	Well 5	Well 6	Well 1	Well 2	Well 3	Well 4	Well 5	Well 6	Well 1	Well 2	Well 3	Well 4	Well 5	Well 6
		0	0	0	0	0	0	0	0	0	0	0	0	0	0	0	0	0	0	0	0	0	0	0	0	0
		2	2.17816	1.99186	2.10851	1.60462	1.5051	1.44432	1.06779	1.03531	0.79365	0.7204	0.96415	0.96663	0.78609	0.97391	1.33894	0.76736	0.94883	0.77892	0.36738	0.4306	0.57853	0.291333	0.27708	0.44788
		4	4.26462	3.76843	3.20495	2.55411	2.62512	1.86484	1.39768	1.45622	1.33241	0.89932	1.10215	1.07633	2.17444	1.75191	1.78437	1.47712	1.64751	1.50019	0.85598	0.90332	1.01335	0.828253	0.80329	0.77088
		6	5.23013	5.49835	4.37077	3.64634	3.81628	3.06713	1.42486	0.87595	0.92691	0.76682	0.86171	0.75307	2.47356	2.2552	2.3367	2.34767	2.74567	2.55072	1.45374	1.57792	1.51006	1.32023	1.33258	1.27922
		8	8.04366	6.69199	6.36053	5.03881	5.37883	4.04037	0.49465	0.5697	0.53619	0.15851	0.4027	0.54059	3.51809	3.18223	3.07466	2.8394	3.41328	3.09962	2.10596	1.97538	2.1316	1.99828	2.04857	1.60495
		10	9.34188	8.38575	7.73412	6.73671	6.77292	5.48871	-0.00159	-0.23593	0.06606	-0.76737	0.12045	-0.00599	4.09789	3.74605	3.75306	3.51153	4.25259	3.84104	2.7044	2.79483	2.92722	2.59959	2.71249	2.32161
		12	11.153	10.6305	9.76794	8.24685	7.55685	6.71343	-0.38762	-0.61704	-0.68729	-1.05032	-0.44144	-0.2207	5.13919	4.19447	4.30623	3.88224	4.71345	4.38224	3.53879	3.49733	3.36321	3.22882	3.33461	2.7331
		14	13.769	11.9298	11.2877	10.4557	9.71202	8.13058	-1.00504	-0.95575	-1.1303	-1.57754	-0.53508	-0.83348	5.77498	5.06136	4.80647	4.23372	5.49874	5.12505	4.10732	4.33452	4.20421	3.78189	3.97778	3.54661
		16	15.3391	13.9203	13.8613	11.6679	11.0101	9.11812	-1.39101	-1.52586	-1.61667	-1.92175	-0.96388	-1.34329	6.8959	6.18989	5.6188	4.89317	6.34626	5.69846	5.08514	4.97662	4.80773	4.28442	4.72912	4.06069
		18	17.5622	16.7929	15.3367	13.6363	12.9553	11.6668	-1.43641	-1.69685	-1.92863	-2.05695	-1.08083	-0.99588	7.61385	6.69052	6.57048	5.77944	7.00835	6.52068	5.62084	5.81026	5.58694	5.03975	5.55524	4.59575
		20	19.9424	19.1862	17.4265	14.9073	13.5982	12.3249	-1.28166	-1.98844	-2.14085	-2.58056	-1.37806	-1.59175	8.47824	7.7767	7.03013	6.13464	7.84425	7.25402	6.66448	6.3099	6.16233	5.43541	6.23617	5.37471
		22	21.5117	21.0628	19.6381	17.1769	15.9458	14.2537	-1.71933	-2.46793	-2.24115	-2.52504	-1.52507	-1.40387	9.74243	9.09573	7.82006	7.0643	8.94942	7.78919	7.37696	7.00409	6.95876	6.19634	7.09762	5.6909
		24	24.8634	23.4104	21.8423	19.377	18.1428	15.8977	-2.18578	-2.76556	-2.43553	-2.32327	-1.70103	-1.08499	10.4436	9.66647	8.8125	7.66623	9.3822	8.73809	8.02365	7.54752	7.67136	6.90406	7.44032	6.25125
		26	27.3485	25.5834	24.5757	21.4846	19.9777	17.7637	-2.16609	-2.90494	-2.71674	-2.57541	-1.72189	-1.40859	11.601	11.0359	9.75858	8.78766	10.7699	9.73867	8.90943	8.26575	8.56438	7.60273	8.15484	6.90115
		28	29.7361	30.3225	27.0284	24.5981	22.2908	19.7895	-2.01911	-2.88999	-2.8562	-2.78589	-2.09051	-1.49667	12.9762	12.3422	11.0349	9.8295	11.9001	11.0268	9.84998	9.16976	9.3056	8.47884	9.13344	7.9868
		30	33.1987	33.6339	30.5593	26.6946	24.406	22.1684	-1.76246	-2.47907	-2.88902	-3.04546	-1.98226	-1.64126	14.0559	13.8383	12.0594	10.7387	13.0875	11.7377	10.8673	9.94306	10.3197	9.05359	9.96563	8.34501
		32	36.2517	36.1771	33.4119	30.1512	27.112	24.3455	-1.93921	-2.7995	-2.64305	-2.75261	-1.96405	-1.5326	15.4477	14.9417	13.3668	11.9038	14.3574	12.8346	11.6865	11.1191	11.2501	9.97806	10.8697	9.49701
		34	40.5804	38.6427	36.1665	33.008	29.9117	26.8711	-1.614	-2.58953	-2.46252	-2.97308	-1.94457	-1.46786	16.7365	16.4505	14.8742	13.0014	15.697	14.5897	12.8476	12.3831	12.4434	10.9641	11.9571	10.249
		36	43.5632	43.1307	39.1416	35.5444	30.4939	29.6303	-1.87661	-2.65753	-2.22418	-3.28994	-1.99497	-1.53551	18.5778	18.0512	16.3817	14.0648	17.1607	15.351	14.1839	13.5405	13.5378	11.9292	13.1297	11.036
		38	46.8852	46.3155	41.6463	38.8608	32.8473	30.6678	-1.78054	-2.32042	-2.22559	-3.22957	-1.92874	-1.53209	19.9768	19.7089	17.9567	15.5243	19.2045	16.553	15.6033	14.8174	14.7183	13.1311	14.387	12.1492
		40	50.8999	50.2571	45.381	42.3201	36.3704	33.2856	-1.52651	-2.46355	-2.01983	-2.72565	-1.97973	-1.34318	21.6733	21.2798	19.5279	16.9143	20.6832	18.4478	17.2034	16.3553	16.3012	14.1396	15.5586	13.6964
		42	53.8683	53.0693	47.4474	45.4339	39.3497	37.0338	-1.45831	-1.87935	-2.20155	-2.44372	-1.60253	-0.85989	23.383	23.3321	20.9673	18.5317	22.6657	19.9365	18.7555	17.8664	17.8156	15.7054	17.0053	14.6364
		44	56.9467	56.7833	49.557	47.7998	41.4957	39.0277	-1.128	-1.7984	-1.61831	-2.19038	-1.62808	-1.06624	25.6379	25.6284	23.5849	20.8115	24.176	22.1647	20.3309	19.6044	19.4349	17.0668	18.6082	16.4075
		46	59.2819	57.9015	51.9391	51.3317	43.8948	41.4171	-1.27223	-1.60486	-1.43355	-1.7502	-1.36242	-0.93309	26.8241	28.2714	25.4013	22.5708	26.5083	23.9446	22.3459	21.3337	20.8288	18.4187	20.0909	17.6644
		48	61.7288	62.3594	55.0712	53.2005	44.8464	44.0133	-0.84876	-1.72454	-1.01306	-1.85856	-1.41108	-0.65627	29.3922	30.1721	27.3522	24.195	29.1195	25.5404	23.8287	22.6647	22.5141	20.2923	21.581	18.8892

## Sheet: Fig 3a
Figure 3a
	Chr	Start	End	Conc	Conc_Chow	Conc_HFD	Fold	p-value	FDR
Unique	chr1	14273853	14274334	5.85645	4.90529	6.57341	-1.66812	4.07277e-09	6.09283e-06
	chr1	21070678	21071117	5.46143	4.98908	5.91801	-0.928933	0.000580089	0.0363172
	chr1	21484817	21485286	5.45455	4.91622	5.9556	-1.03938	0.000193643	0.0179688
	chr1	45311288	45311816	5.75952	4.77227	6.49135	-1.71908	9.66984e-09	1.14466e-05
	chr1	45625899	45626479	5.99686	4.97585	6.74214	-1.7663	0.000966819	0.0497925
	chr1	45626669	45627110	5.57012	4.61332	6.28944	-1.67611	6.996e-09	8.82448e-06
	chr1	51125752	51126549	5.92275	5.24433	6.5079	-1.26358	5.5029e-06	0.00162226
	chr1	81745409	81746568	6.75625	5.4623	7.59585	-2.13355	9.71757e-05	0.0118536
	chr1	125925607	125926722	6.22074	5.69206	6.71549	-1.02342	7.11146e-05	0.00956727
	chr1	149960684	149961465	6.0771	5.4387	6.63954	-1.20084	1.15232e-07	8.52763e-05
	chr1	150099693	150100270	5.55304	5.09211	6.00156	-0.909448	0.000180349	0.0171105
	chr1	150139792	150140451	5.73322	4.76425	6.45758	-1.69333	4.35744e-12	3.04795e-08
	chr1	156614192	156614527	7.72335	7.41806	8.05022	-0.632161	0.000461518	0.0310679
	chr1	163630195	163630747	5.51359	4.67276	6.18162	-1.50886	1.16804e-06	0.000483187
	chr1	165879785	165880513	5.79126	5.27256	6.27943	-1.00687	0.000439581	0.0300377
	chr1	173389886	173390356	5.46903	5.00377	5.92061	-0.916842	0.000723688	0.0414306
	chr10	121428140	121428689	6.73382	6.41757	7.07005	-0.652486	0.000404722	0.0287235
	chr10	126520946	126521404	5.50415	4.977	5.9979	-1.0209	0.000712657	0.0411049
	chr11	79325748	79326032	6.06649	5.69592	6.44725	-0.751332	0.000643087	0.0387782
	chr12	112155512	112156015	6.05031	5.50515	6.55578	-1.05063	2.76002e-05	0.00493988
	chr13	59887986	59888396	5.48297	4.99548	5.95005	-0.954571	0.000135248	0.0144133
	chr13	89384648	89385091	5.47721	4.63599	6.14543	-1.50943	7.68479e-07	0.000356199
	chr14	13933166	13934407	5.95558	5.35544	6.49536	-1.13992	2.30198e-05	0.00438716
	chr15	58478437	58478808	5.80285	5.4123	6.19925	-0.78695	0.000427375	0.0294919
	chr15	59633739	59634161	6.45799	6.01072	6.89674	-0.886021	3.09804e-06	0.0010501
	chr15	61138868	61139482	5.71739	5.13735	6.24487	-1.10752	6.2535e-05	0.00873254
	chr15	74588794	74589262	6.50173	6.18364	6.83953	-0.655891	0.000887953	0.0468278
	chr15	91171819	91172507	5.7966	5.32881	6.24998	-0.921179	0.000457281	0.0308366
	chr15	93591950	93592369	7.10625	6.48144	7.66075	-1.17931	6.70478e-08	5.79647e-05
	chr15	93628137	93628979	6.52671	5.80627	7.13468	-1.3284	8.84144e-10	1.79023e-06
	chr15	93630269	93630669	5.54548	4.92332	6.09843	-1.17511	2.15623e-05	0.00418958
	chr16	8792023	8792543	7.08749	5.81249	7.92128	-2.10879	0.000544008	0.034536
	chr16	21210804	21211603	6.08387	5.52328	6.59917	-1.07589	0.000229407	0.0200583
	chr17	69229494	69229843	5.78858	5.31097	6.24883	-0.937859	0.000298039	0.0236901
	chr18	39050977	39051589	5.98914	5.38477	6.53147	-1.1467	4.41446e-06	0.00135865
	chr18	40141063	40141923	5.99167	5.54247	6.43182	-0.889353	0.000194476	0.0179688
	chr19	40394905	40395431	5.71	5.19599	6.19505	-0.999065	2.70152e-05	0.00485661
	chr2	44410501	44410984	5.45891	4.91162	5.96574	-1.05412	9.99387e-05	0.012015
	chr2	52845072	52845710	5.60186	5.06715	6.10056	-1.03341	7.23118e-05	0.00969318
	chr2	69128358	69129311	6.32833	5.7812	6.83506	-1.05386	2.42262e-05	0.00452436
	chr2	124684362	124685052	5.75539	5.11859	6.3169	-1.19831	0.000113398	0.0129071
	chr3	116104871	116105363	5.47098	4.1058	6.33155	-2.22575	7.99051e-05	0.0103965
	chr4	13364769	13365276	5.45857	4.81977	6.02125	-1.20148	1.75631e-05	0.00367036
	chr5	75933465	75934291	6.52212	5.16565	7.3802	-2.21456	0.000829671	0.0451786
	chr5	140872521	140873689	6.52805	6.02945	7.00273	-0.973288	1.15498e-06	0.000483071
	chr5	149343762	149344423	5.92946	5.3991	6.42532	-1.02622	8.66234e-05	0.0109803
	chr6	31321971	31322222	6.39458	6.03327	6.76797	-0.734702	0.000607543	0.0373969
	chr6	31642507	31642917	5.70923	5.2525	6.15477	-0.902268	0.000582207	0.0364201
	chr6	124909977	124910341	6.14722	5.76531	6.5369	-0.771584	0.000340604	0.0257437
	chr7	72589176	72589775	6.04282	5.18645	6.71808	-1.53163	1.75526e-07	0.000121745
	chr7	72590341	72591112	6.46203	5.56029	7.15773	-1.59745	0.000700015	0.04065
	chr7	100429907	100430370	5.88977	4.87575	6.63231	-1.75656	4.80741e-10	1.08793e-06
	chr7	100430788	100431433	5.92117	5.28651	6.48143	-1.19493	1.40358e-06	0.00056542
	chr8	68120940	68121760	5.99664	5.05464	6.70974	-1.65509	6.80558e-08	5.81824e-05
	chr8	68627207	68627582	5.47731	4.7098	6.10967	-1.39986	4.71047e-06	0.00144224
	chr8	85515398	85516076	5.89582	4.87384	6.64149	-1.76765	1.25098e-10	4.18497e-07
	chr8	114773488	114773785	5.93436	5.46314	6.39014	-0.927006	0.000511984	0.0334465
	chr8	116030985	116031425	5.45955	4.96846	5.9291	-0.960637	0.00039415	0.028185
	chr9	15709303	15710413	6.41051	6.00694	6.81689	-0.809959	7.74823e-05	0.0102259
	chr9	31181444	31182117	6.16303	5.73305	6.58917	-0.856118	0.000260071	0.0217659
	chr9	41326816	41327274	5.56185	5.022	6.06388	-1.04188	0.000150413	0.0153288
Common	chr1	21960349	21962466	10.5182	10.3707	10.694	-0.323291	3.20878e-05	0.00543685
	chr1	35986317	35987144	6.47683	6.05858	6.89427	-0.835693	0.000193008	0.0179688
	chr1	40224692	40225360	7.46664	7.1362	7.81482	-0.678623	5.57403e-05	0.00803151
	chr1	40233123	40234070	7.58317	7.13069	8.02568	-0.894989	2.0903e-05	0.00408209
	chr1	51493506	51494175	6.59737	6.12102	7.05674	-0.935724	1.29385e-05	0.00294535
	chr1	51529686	51530781	8.01491	7.78636	8.27233	-0.485976	0.000658872	0.0392662
	chr1	52231968	52233712	10.8084	10.714	10.9253	-0.211225	7.87105e-05	0.0103014
	chr1	58504453	58505387	10.4073	10.3081	10.5297	-0.221639	0.000193938	0.0179688
	chr1	60825740	60826298	7.12026	6.75167	7.49945	-0.747781	0.000389523	0.0279899
	chr1	63768084	63768512	5.48599	4.84128	6.05208	-1.2108	0.000203858	0.0185189
	chr1	64121075	64122610	11.2615	11.1865	11.3559	-0.169392	0.000176398	0.0169234
	chr1	64690192	64691684	10.7557	10.6628	10.8709	-0.208037	0.000121331	0.0134828
	chr1	69397608	69398114	6.52602	6.14134	6.91786	-0.776528	0.000239202	0.0206102
	chr1	71556752	71557704	10.621	10.527	10.7376	-0.210642	0.000896035	0.0471571
	chr1	84302750	84303160	5.55109	5.10309	5.99037	-0.887284	0.000264792	0.0220322
	chr1	85735649	85736838	9.72505	9.60161	9.87474	-0.273127	0.000487668	0.0322915
	chr1	86358627	86360276	11.5956	11.5119	11.7001	-0.188167	3.36559e-05	0.00556901
	chr1	86524931	86525688	9.83304	9.69735	9.99614	-0.298782	0.000173227	0.0167867
	chr1	86525746	86526863	10.8945	10.8097	11.0004	-0.190646	0.000569838	0.0357918
	chr1	86582119	86583102	10.7193	10.635	10.8246	-0.189513	0.00061173	0.0376246
	chr1	90740129	90740659	8.31403	8.09685	8.56054	-0.463682	0.000882992	0.0466942
	chr1	92437316	92438665	9.98632	9.79178	10.2106	-0.418826	8.24787e-06	0.00210836
	chr1	92815131	92816375	8.54137	8.32228	8.78974	-0.467458	0.000320923	0.0248419
	chr1	105908138	105908798	8.99557	8.8359	9.18423	-0.34833	0.000541295	0.0344831
	chr1	105989949	105990836	10.6663	10.5837	10.7696	-0.185926	0.000790743	0.0437398
	chr1	134771245	134771823	7.11457	6.84917	7.40623	-0.557062	0.000564917	0.0355763
	chr1	136329431	136330149	6.92195	6.55481	7.29999	-0.745178	0.000850805	0.0456192
	chr1	137898245	137899170	8.41557	8.18269	8.6771	-0.494414	0.000299835	0.0237592
	chr1	150115196	150115906	7.04681	6.58258	7.49767	-0.9151	3.03676e-06	0.00103388
	chr1	150130017	150131230	6.91305	6.27144	7.47736	-1.20592	3.01768e-09	5.12805e-06
	chr1	150144964	150145509	7.16562	6.77852	7.55934	-0.780819	2.85332e-05	0.00504288
	chr1	150151305	150151840	7.49859	7.08134	7.91529	-0.83395	9.99174e-05	0.012015
	chr1	150164722	150165438	7.20436	6.66251	7.70769	-1.04518	6.42753e-09	8.24255e-06
	chr1	150392521	150393813	11.1653	11.0961	11.2527	-0.15658	0.000613557	0.0376767
	chr1	151428019	151429248	10.966	10.8916	11.0596	-0.168078	0.000784945	0.043659
	chr1	155098603	155099966	9.9418	9.8332	10.075	-0.241755	0.000841163	0.0453868
	chr1	155972684	155973916	10.6372	10.5541	10.741	-0.186881	0.000411204	0.0288804
	chr1	157458255	157458817	6.9106	6.46218	7.35018	-0.888005	8.7632e-05	0.0110702
	chr1	159253024	159253473	6.70187	6.39221	7.03249	-0.640282	0.00065984	0.0392662
	chr1	165699165	165699614	6.13531	5.78291	6.50152	-0.718606	0.000759027	0.0427588
	chr1	167551416	167552093	7.79771	7.52678	8.09436	-0.567579	9.05491e-05	0.0113103
	chr1	172423272	172424117	10.0712	9.89707	10.2748	-0.377742	0.000133405	0.014316
	chr1	172530554	172531142	7.57569	7.28089	7.89349	-0.612602	0.000235572	0.0204117
	chr1	179802791	179804176	10.7456	10.655	10.8583	-0.20327	9.14892e-05	0.0113907
	chr1	182052930	182053395	7.10236	6.77987	7.44387	-0.664009	0.000329988	0.0253325
	chr1	183147373	183147767	6.27533	5.83881	6.70628	-0.867475	0.000124469	0.0136424
	chr1	189921653	189922702	10.2911	10.1901	10.4156	-0.225519	0.00043394	0.0297933
	chr1	194675746	194676158	6.18837	5.7062	6.65178	-0.945573	0.000327249	0.0252034
	chr10	12787811	12788484	9.95552	9.83841	10.0982	-0.259797	0.000364738	0.0268813
	chr10	16545351	16545883	6.95582	6.58164	7.33944	-0.757807	1.94576e-05	0.00389877
	chr10	56782154	56782658	7.49869	7.15901	7.8545	-0.695489	0.00010321	0.0122931
	chr10	56920764	56921755	7.64684	6.84536	8.29606	-1.4507	3.29336e-12	2.78935e-08
	chr10	67025650	67026380	6.71888	6.31622	7.12456	-0.80834	5.8589e-05	0.00830204
	chr10	67607440	67608479	7.83065	7.57327	8.11499	-0.541727	0.000357764	0.0265197
	chr10	71237501	71238571	10.4731	10.3887	10.5784	-0.189741	0.000716167	0.041123
	chr10	81416670	81417368	8.23644	7.97201	8.52721	-0.555196	6.2771e-05	0.00874316
	chr10	88297946	88299062	7.92948	7.64707	8.23637	-0.589296	8.55189e-06	0.00214335
	chr10	95615799	95617268	9.26474	9.08025	9.47894	-0.398693	9.36759e-05	0.0116253
	chr10	111539674	111540509	9.36149	9.211	9.54047	-0.329475	0.000338907	0.0257278
	chr10	118141282	118142204	10.7936	10.711	10.8968	-0.185824	0.000386271	0.0278025
	chr10	120552249	120553524	7.52903	7.23513	7.84604	-0.610914	0.000525544	0.0337819
	chr10	121625813	121626880	11.6526	11.5714	11.7541	-0.182721	9.2367e-05	0.0114814
	chr10	122985240	122986713	10.4756	10.3865	10.5864	-0.199862	0.000486523	0.0322711
	chr10	128035122	128036245	10.7608	10.6728	10.8704	-0.197653	0.000663189	0.0393126
	chr10	128565267	128566722	12.0958	12.0263	12.1836	-0.157373	5.12532e-05	0.00754726
	chr11	22872914	22873981	8.04363	7.80119	8.31415	-0.51296	0.000306974	0.0241262
	chr11	33180467	33181267	6.51497	6.20465	6.84616	-0.641512	0.000923031	0.0481171
	chr11	33660177	33660997	8.5703	8.34681	8.82289	-0.476085	0.000164926	0.016353
	chr11	33767219	33768062	8.18734	7.77094	8.60339	-0.832454	1.86646e-06	0.000714594
	chr11	68074359	68075002	5.916	5.45885	6.36184	-0.902984	0.000968315	0.0498361
	chr11	75012876	75013516	7.56128	7.25996	7.88474	-0.624781	0.000346865	0.0260125
	chr11	82066649	82067557	7.755	7.48866	8.04752	-0.558862	4.08644e-05	0.00639071
	chr11	90371371	90372220	6.98341	6.66945	7.3177	-0.648244	0.000252342	0.0213416
	chr11	100414085	100415923	10.8501	10.7501	10.9735	-0.223408	0.000411381	0.0288804
	chr11	109704163	109705166	9.33657	9.20911	9.49068	-0.281568	0.000567159	0.0356527
	chr11	113021508	113022023	6.05889	5.70704	6.42465	-0.717612	0.000672858	0.0396414
	chr11	114929189	114930058	8.65166	8.41151	8.92004	-0.508528	7.84005e-05	0.0102942
	chr11	116694267	116695634	8.30427	8.08539	8.55244	-0.467045	0.000879096	0.0465842
	chr11	116842629	116844123	11.6208	11.5515	11.7083	-0.15677	0.000263927	0.0220015
	chr11	120349715	120350671	10.9034	10.8011	11.0295	-0.228382	0.000639043	0.038747
	chr11	120823362	120825084	11.3165	11.2285	11.4261	-0.197582	2.17228e-05	0.00420069
	chr12	15704442	15705018	8.53954	8.30016	8.80719	-0.507033	3.30365e-05	0.00550201
	chr12	16260610	16261675	7.10403	6.72922	7.48814	-0.758912	0.000104954	0.0124573
	chr12	32044291	32045006	8.32201	8.09788	8.57522	-0.477333	0.00028076	0.0229814
	chr12	40579832	40580688	6.51212	5.96982	7.01574	-1.04592	2.8487e-05	0.00504288
	chr12	75701057	75701748	7.98031	7.6897	8.29443	-0.604731	8.50132e-06	0.00213764
	chr12	82248434	82248888	6.89506	6.50486	7.29119	-0.786324	0.000107679	0.012571
	chr12	86394837	86396003	9.37316	9.17805	9.59802	-0.419965	1.8087e-06	0.000702863
	chr12	95491518	95492360	7.01601	6.6634	7.38238	-0.718975	0.000543961	0.034536
	chr12	107708768	107709250	6.33449	5.98546	6.69796	-0.712495	0.00076625	0.0429407
	chr12	112183564	112184946	9.66378	9.5082	9.84813	-0.339933	0.000453367	0.0306802
	chr12	112199798	112200671	6.75142	6.31549	7.18194	-0.86645	0.00029108	0.0234616
	chr12	115311881	115312435	7.48005	7.14906	7.82868	-0.679624	2.22008e-05	0.00427049
	chr13	6666475	6667319	7.56209	7.22342	7.91709	-0.69367	1.87604e-06	0.000714594
	chr13	45469451	45470447	7.74632	7.43307	8.08001	-0.646934	0.000703985	0.040765
	chr13	59656397	59657326	5.8761	5.40377	6.33266	-0.928887	0.000216534	0.0192166
	chr13	59875397	59876196	9.20395	9.02179	9.41578	-0.393984	0.000476667	0.0318369
	chr13	63278779	63279271	6.30831	5.94184	6.68582	-0.743982	0.000339768	0.0257296
	chr13	78679439	78679957	6.71895	6.26391	7.16328	-0.899372	9.08081e-05	0.0113242
	chr13	78809582	78810167	8.88957	8.68412	9.12465	-0.440529	0.000683895	0.0400708
	chr13	90152672	90153303	6.55117	6.18639	6.92732	-0.740932	0.000835429	0.0452679
	chr13	90233784	90234365	6.21297	5.82387	6.60824	-0.784362	0.000437315	0.0299096
	chr13	109278528	109279640	7.61306	7.25601	7.98302	-0.727014	0.000138111	0.0146171
	chr13	115101226	115102355	9.15075	8.95432	9.37693	-0.422607	0.000862639	0.0460611
	chr13	117220431	117221338	8.77374	8.53577	9.04007	-0.504302	2.37232e-05	0.00447385
	chr14	24212792	24214098	8.39473	8.20907	8.6101	-0.401033	0.000595288	0.0370877
	chr14	30541431	30542113	8.09522	7.89295	8.32717	-0.434223	0.000785309	0.043659
	chr14	101797864	101798493	7.55255	7.27244	7.85741	-0.58497	0.000833024	0.0452332
	chr14	105779255	105779739	6.15946	5.63947	6.64848	-1.00901	8.88519e-07	0.000397925
	chr14	120379668	120380179	6.92328	6.64511	7.22641	-0.581297	0.000788336	0.0437244
	chr15	11455049	11455616	6.42286	5.99213	6.84956	-0.857432	0.000921847	0.0480879
	chr15	27778194	27778683	7.59049	7.3101	7.8956	-0.585502	0.000629468	0.0383477
	chr15	41447103	41447712	6.4227	6.08138	6.77987	-0.698489	0.00051988	0.0336409
	chr15	91103937	91104677	6.14184	5.66641	6.60057	-0.934162	2.55265e-05	0.00467639
	chr15	91164983	91165404	5.62991	5.19054	6.06293	-0.872393	0.000860161	0.0459607
	chr15	93595252	93596734	9.72839	9.57321	9.91231	-0.339107	9.56089e-06	0.0023503
	chr15	93615126	93615566	6.10139	5.596	6.58066	-0.984655	1.59436e-05	0.00343626
	chr15	93733939	93734920	8.01809	7.78201	8.28265	-0.500635	0.000644795	0.0388508
	chr15	97235182	97236026	6.75909	6.28959	7.21366	-0.924069	7.36535e-05	0.00982171
	chr15	103453461	103454106	8.26438	7.93273	8.61355	-0.68082	6.51799e-06	0.00182369
	chr16	16073286	16073734	5.48644	4.99391	5.95699	-0.963079	0.000214671	0.019184
	chr16	21693904	21695560	8.90538	8.58896	9.24177	-0.652806	3.41244e-09	5.47007e-06
	chr16	30774983	30775611	8.15338	7.89311	8.44038	-0.547267	0.000672673	0.0396414
	chr16	50010376	50011064	6.77821	6.40564	7.16056	-0.754919	0.000102363	0.012211
	chr16	78563257	78564413	7.86956	7.54406	8.21359	-0.669527	5.81298e-05	0.00825218
	chr16	94723964	94725100	8.40717	8.16019	8.68192	-0.521736	0.000128957	0.0139163
	chr17	12793823	12794663	9.09837	8.86861	9.35696	-0.48835	0.00010438	0.0124132
	chr17	14610646	14611458	9.70422	9.56434	9.87185	-0.307512	0.000304044	0.0239939
	chr17	14619902	14620499	6.27913	5.94045	6.63412	-0.693671	0.00076809	0.0429812
	chr17	14662327	14662862	7.92167	7.61729	8.24777	-0.630478	0.000123129	0.0135535
	chr17	14718587	14719353	8.14057	7.85638	8.44904	-0.592662	2.78279e-05	0.00496789
	chr17	14735517	14736448	6.4912	6.03215	6.93839	-0.906247	0.000112158	0.0128228
	chr17	65760801	65761254	5.84239	5.26394	6.36888	-1.10495	2.81848e-06	0.000985738
	chr17	79295905	79296558	8.33606	8.07305	8.62555	-0.552501	0.000366699	0.0269999
	chr17	79835849	79836426	5.90685	5.47803	6.33215	-0.854118	0.000835159	0.0452679
	chr17	83397425	83398129	8.42773	8.16702	8.71512	-0.548103	1.85008e-05	0.00375596
	chr18	39666161	39666703	6.13866	5.69769	6.57285	-0.875152	0.000174901	0.01686
	chr19	7295045	7295501	6.79126	6.4167	7.17517	-0.758473	0.000127891	0.0138401
	chr19	7310560	7311643	8.5877	8.36784	8.83681	-0.468972	2.35702e-05	0.00445593
	chr19	16035894	16036402	7.09011	6.8095	7.39541	-0.585903	0.000910646	0.0477207
	chr19	16037861	16038388	6.92624	6.5663	7.29852	-0.732214	6.56478e-05	0.00903602
	chr19	16898139	16899127	9.39882	9.21242	9.61493	-0.40251	6.63206e-06	0.0018422
	chr19	20420979	20421358	6.06506	5.67192	6.46345	-0.791537	0.000383466	0.0276782
	chr19	47432257	47432827	6.3648	5.96951	6.76486	-0.795344	6.5541e-05	0.00903602
	chr19	53731623	53732437	10.4329	10.3367	10.552	-0.215299	0.000422692	0.0292474
	chr2	3171707	3172280	7.21648	6.8855	7.56509	-0.679593	0.000550501	0.0348332
	chr2	3172588	3173147	7.23726	6.83465	7.64291	-0.808255	5.78866e-06	0.00169352
	chr2	5577185	5578060	6.54363	6.18951	6.91124	-0.721735	0.000565019	0.0355763
	chr2	9879379	9880005	6.43931	5.85877	6.9671	-1.10833	1.34004e-05	0.00304149
	chr2	62355928	62357460	8.76783	8.59309	8.97209	-0.379	0.000372514	0.0272076
	chr2	71203674	71204246	7.54955	7.29772	7.82879	-0.531074	0.000423921	0.0293061
	chr2	73066230	73066956	7.55021	7.2556	7.86783	-0.61223	0.000556735	0.0351987
	chr2	93029156	93029860	7.73643	7.49663	8.0045	-0.50787	0.000506041	0.0331956
	chr2	119377040	119377881	6.3665	5.85575	6.84937	-0.993617	7.70464e-06	0.00200955
	chr2	124650684	124651520	7.41822	7.042	7.80343	-0.761431	0.000315078	0.0245375
	chr2	128189752	128190716	8.5758	8.37776	8.80356	-0.425798	0.000623081	0.0381043
	chr2	156258396	156258895	6.79015	6.4535	7.14347	-0.689976	0.000154996	0.0156507
	chr3	69252602	69253785	7.46974	7.09405	7.85454	-0.76049	0.000133725	0.0143303
	chr3	90668653	90669463	8.82441	8.67151	9.00594	-0.334427	0.000831224	0.0452312
	chr3	96012745	96013357	8.94976	8.78614	9.14253	-0.3564	0.000545133	0.0345789
	chr3	136691793	136692655	6.34118	5.93255	6.75139	-0.818838	7.60436e-05	0.0100533
	chr3	145691801	145692508	6.45036	5.97499	6.90904	-0.934058	5.65448e-05	0.00810191
	chr4	11827777	11828440	8.49294	8.29225	8.72332	-0.431071	0.000643086	0.0387782
	chr4	56027242	56027648	5.48159	4.99946	5.94498	-0.945513	0.000743736	0.0422015
	chr4	56858562	56859424	7.01365	6.52817	7.47935	-0.951178	9.68202e-06	0.0023725
	chr4	89038794	89039328	6.32741	5.87537	6.76959	-0.894223	0.000138878	0.0146782
	chr4	105402985	105403599	6.50612	6.105	6.91064	-0.805634	0.000361751	0.0267636
	chr4	148523334	148524063	8.32876	8.01462	8.6632	-0.648571	9.17093e-06	0.00226893
	chr5	13526760	13527605	8.02273	7.78964	8.28447	-0.494821	0.000357036	0.0265168
	chr5	50033572	50034005	5.66357	5.26167	6.06867	-0.806999	0.000765481	0.0429407
	chr6	17409670	17410302	7.13339	6.79366	7.48925	-0.695594	0.000727857	0.0416074
	chr6	22216201	22216926	7.19527	6.82583	7.57515	-0.749321	0.000477723	0.0318522
	chr6	34684832	34685382	6.82586	6.38977	7.25648	-0.866709	0.000176799	0.0169331
	chr6	39528535	39529486	7.38957	7.07051	7.72819	-0.657679	4.7624e-05	0.00717091
	chr6	49633688	49634756	6.93748	6.55701	7.32603	-0.769025	0.000324281	0.0250766
	chr6	55437927	55438446	6.3002	5.83812	6.74954	-0.911416	0.000598124	0.037144
	chr6	72216546	72217444	11.0287	10.9328	11.1474	-0.214581	0.000832796	0.0452332
	chr6	87502490	87503557	8.76342	8.55252	9.00384	-0.45132	0.000905923	0.0475327
	chr6	113075900	113077881	12.6022	12.5335	12.689	-0.155564	0.000566828	0.0356527
	chr6	120466684	120467047	8.45014	8.25667	8.67336	-0.416696	0.000466789	0.0313837
	chr6	124964713	124965942	11.0816	11.0107	11.1711	-0.160416	0.00091309	0.0477931
	chr6	128275462	128276382	8.81948	8.51855	9.14258	-0.624031	1.71003e-05	0.0036147
	chr6	134943680	134944535	7.66609	7.29263	8.04913	-0.756503	7.3015e-06	0.00197046
	chr6	137560283	137560830	8.28099	7.99102	8.59455	-0.603528	5.89252e-06	0.00171738
	chr6	142867296	142867991	7.44367	7.09027	7.81069	-0.720411	0.000499463	0.0328744
	chr6	143640449	143641160	10.3763	10.2843	10.4906	-0.206363	0.000826364	0.0450623
	chr6	145276266	145276784	7.70399	7.37508	8.05087	-0.675798	7.15073e-05	0.00960207
	chr6	149408701	149409813	9.06585	8.9073	9.25333	-0.346033	0.000296013	0.0236557
	chr7	19715051	19716500	11.8112	11.7443	11.8958	-0.151501	0.00044712	0.0303911
	chr7	27355772	27357951	11.2028	11.0954	11.3347	-0.239282	0.000961334	0.0496475
	chr7	29307416	29308233	10.0987	9.98773	10.2345	-0.246767	0.000149404	0.0153049
	chr7	34629708	34631167	11.5924	11.514	11.6906	-0.17663	0.000869832	0.0462418
	chr7	34663141	34663586	5.77359	5.32734	6.21161	-0.884271	0.000171007	0.0167402
	chr7	44929147	44930206	11.7204	11.6473	11.8124	-0.165155	0.000632112	0.0384545
	chr7	45161852	45162786	9.68362	9.56575	9.82715	-0.261405	0.000932605	0.0484848
	chr7	46844929	46847256	11.4217	11.3199	11.5471	-0.227185	1.55779e-05	0.0033955
	chr7	89178544	89179076	7.26275	6.96622	7.58205	-0.615831	0.000454175	0.0307079
	chr7	92837206	92838206	9.39156	9.2286	9.58364	-0.355036	0.000181218	0.0171718
	chr7	97418586	97419321	9.09614	8.93683	9.28441	-0.347582	0.000249034	0.0211995
	chr7	112643835	112644382	5.77152	5.28268	6.23952	-0.956841	0.000141784	0.0148831
	chr7	127716939	127717468	7.87388	7.54614	8.2198	-0.673658	7.00721e-07	0.000336637
	chr8	10634423	10634969	6.06962	5.57432	6.54206	-0.967746	0.000626014	0.0381675
	chr8	24450114	24450956	8.6606	8.4667	8.88424	-0.417539	0.000817528	0.044726
	chr8	24923424	24923928	6.21704	5.73163	6.68269	-0.951053	0.000400967	0.0285663
	chr8	34123841	34124556	7.60474	7.27502	7.9523	-0.677286	0.000122758	0.0135535
	chr8	34215322	34217461	9.08646	8.77094	9.42209	-0.651153	7.47757e-07	0.000348695
	chr8	44877035	44877593	6.39677	5.93412	6.84652	-0.912401	5.31535e-06	0.00157907
	chr8	57340723	57341941	8.8861	8.72106	9.08035	-0.359288	0.000847537	0.0454756
	chr8	68157118	68157694	7.44339	6.94934	7.91496	-0.965617	1.99457e-08	2.04625e-05
	chr8	68734704	68735788	6.94279	6.58101	7.31656	-0.735552	2.89015e-05	0.00506552
	chr8	72134842	72137143	11.3989	11.3167	11.5015	-0.184798	0.000911087	0.0477207
	chr8	72295333	72296173	8.03067	7.68185	8.39398	-0.712135	9.76018e-05	0.0118536
	chr8	72318532	72319767	11.0479	10.9719	11.1434	-0.171528	0.000661671	0.0392831
	chr8	87974926	87976049	7.02832	6.70951	7.36673	-0.657222	0.000299081	0.0237239
	chr8	94291936	94292453	6.73837	6.38211	7.1077	-0.725587	0.000600678	0.037209
	chr8	114554751	114555416	7.35422	7.00588	7.71712	-0.711241	0.000788782	0.0437244
	chr8	114591193	114592277	7.48104	7.11304	7.85976	-0.746716	3.02773e-05	0.00524238
	chr8	114831594	114832747	7.80235	7.53268	8.09787	-0.565193	0.000150132	0.0153205
	chr8	115942982	115943757	7.30052	6.98799	7.63359	-0.645605	0.000285339	0.0232326
	chr8	118349767	118350851	11.1766	11.065	11.3132	-0.248156	0.000604116	0.0373054
	chr8	119812819	119813660	8.63164	8.29247	8.98704	-0.694573	1.19881e-05	0.00278671
	chr8	120270450	120270943	7.33406	7.01205	7.67517	-0.663121	0.000371841	0.0272076
	chr8	122676629	122677547	8.55392	8.30258	8.8327	-0.530123	0.000115615	0.0130439
	chr9	30942507	30943401	7.09339	6.79074	7.41799	-0.627252	0.000385149	0.0277638
	chr9	31029812	31031264	11.167	11.007	11.356	-0.348986	6.50777e-07	0.000329067
	chr9	31203014	31204456	10.9312	10.7931	11.0969	-0.303885	5.75768e-05	0.00821917
	chr9	31210861	31212497	11.2532	11.0897	11.4459	-0.356254	4.66242e-07	0.000261178
	chr9	31242423	31242887	8.40579	8.14714	8.69129	-0.544148	0.000372703	0.0272076
	chr9	31279691	31281392	12.3123	12.1506	12.5031	-0.352494	0.000419079	0.0291284
	chr9	32292546	32293090	7.13115	6.81671	7.46585	-0.649141	0.000289628	0.0234286
	chr9	32695278	32696434	11.591	11.4031	11.8085	-0.40544	0.000416532	0.0290828
	chr9	32711051	32711439	8.47039	8.20262	8.7642	-0.56158	0.000708481	0.0409561
	chr9	34957640	34958123	7.56846	7.28981	7.87202	-0.582212	0.000660141	0.0392662
	chr9	35061411	35062019	6.96545	6.66881	7.28484	-0.616034	0.000799569	0.0440066
	chr9	35116190	35118145	11.9189	11.7454	12.1219	-0.376471	0.000339056	0.0257278
	chr9	35135421	35136141	8.18564	7.90864	8.48773	-0.57909	8.2628e-05	0.0106522
	chr9	35175249	35176323	10.4465	10.2809	10.6413	-0.360418	3.29828e-05	0.00550201
	chr9	35199251	35200871	11.1327	10.9759	11.3184	-0.342553	8.94701e-07	0.000397925
	chr9	35210504	35211810	11.6142	11.4052	11.8527	-0.447503	1.02855e-11	5.65286e-08
	chr9	35267066	35268733	10.2918	10.1058	10.5076	-0.40172	1.36874e-05	0.00306148
	chr9	35282221	35282908	6.68835	6.33594	7.05457	-0.718629	0.000178572	0.0169902
	chr9	35495080	35496105	7.02852	6.49347	7.52743	-1.03396	1.34894e-05	0.00305265
	chr9	35524083	35524574	7.05875	6.78306	7.35967	-0.576615	0.000819879	0.0447404
	chr9	35559108	35560273	9.37725	9.22921	9.55362	-0.32441	0.000176338	0.0169234
	chr9	35569598	35570683	11.5472	11.3751	11.7488	-0.373694	3.58716e-12	2.78935e-08
	chr9	36767367	36768466	11.3247	11.2468	11.4224	-0.17555	0.000341072	0.0257538
	chr9	40191952	40192931	10.3135	10.1996	10.4525	-0.252886	3.238e-05	0.0054461
	chr9	40730445	40731384	10.3895	10.2424	10.565	-0.322631	4.74192e-05	0.00715407
	chr9	40800592	40801890	11.5703	11.4682	11.6961	-0.227934	4.31844e-05	0.00664548
	chr9	41705388	41706336	7.17867	6.7587	7.5974	-0.838698	0.00019441	0.0179688
	chr9	41805544	41806093	6.75379	6.22219	7.25046	-1.02828	4.36371e-05	0.00668839
	chr9	48290292	48291186	6.55756	6.12477	6.98577	-0.861006	4.22265e-05	0.00653729
	chr9	48604885	48605556	6.77067	6.44476	7.11506	-0.670305	0.000523498	0.0336958
	chr9	48618195	48619056	6.73107	6.29547	7.16135	-0.865878	1.80762e-05	0.0037089
	chr9	57453484	57453945	5.96625	5.54273	6.38763	-0.8449	0.000780466	0.043484
	chr9	67534422	67534932	6.12063	5.67843	6.55571	-0.877283	0.000128828	0.0139163
	chr9	75070737	75072188	10.9864	10.8971	11.0973	-0.2002	0.00023595	0.0204215
	chr9	75409112	75410483	11.334	11.2617	11.425	-0.163242	0.000814762	0.0446512
	chr9	84280882	84281367	6.18113	5.74874	6.60905	-0.860319	0.000601817	0.0372231
	chr9	84359853	84360357	6.11616	5.64836	6.56954	-0.921179	7.45508e-05	0.00990701
	chr9	98337993	98338822	6.60472	6.21314	7.00191	-0.788772	0.000383342	0.0276782
	chr9	117927036	117927767	5.87261	5.36552	6.35303	-0.987509	0.00011181	0.0128021
	chr9	117962034	117963236	6.90127	6.38874	7.38533	-0.996587	3.27571e-05	0.00549114
	chr9	121360465	121361426	7.69704	7.43123	7.98906	-0.557831	0.000881076	0.0466249
	chrX	103298904	103299433	8.30515	8.1035	8.53649	-0.432988	0.000355784	0.0264493
	chrX	107150626	107151346	6.69166	6.37363	7.0294	-0.655771	0.000368324	0.0270617
	chrX	169036368	169037136	7.22317	6.87523	7.58576	-0.710532	2.59309e-05	0.00473919
	chrX	169054055	169054727	6.32625	5.84031	6.79227	-0.951959	8.27024e-05	0.0106522

[truncated: 63 more sheets: Fig 3b, Fig 3c, Fig 3d, Fig 3e, Fig 4a, Fig 4b, Fig 4c, Fig 4d, Fig 4e, Fig 4f, Fig 4g, Fig 4h, Fig 4i, Fig 4j, Fig 4k, Fig 4l, Fig 4m, Fig 5a, Fig 5b, Fig 5e …]
